# Supplementary material for: Highly Efficient ITO-Free Quantum-Dot Light Emitting Diodes via Solution-Processed PEDOT:PSS Semitransparent Electrode
Source: Materials (Basel). 2023 May 29;16(11):4053. doi: 10.3390/ma16114053 (PMC10254849; doi:10.3390/ma16114053)
Supplement: Supplementary file 1 [file materials-16-04053-s001.zip]

Archive with 1 entries (1 files):
- materials-2377308-supplementary.pdf
